# Supplementary material for: Impact of two of the world's largest protected areas on longline fishery catch rates
Source: Nat Commun. 2020 Feb 20;11:979. doi: 10.1038/s41467-020-14588-3 (PMC7033108; doi:10.1038/s41467-020-14588-3)
Supplement: Supplementary file 4 — Source Data [file 41467_2020_14588_MOESM4_ESM.xlsx]

## Sheet: Figure 1b
SET_YEAR	HAWAII	sword	inside_PRI	inside_PMNM
2010	1	0	0.00621486	0.037881
2011	1	0	0.0106742	0.0783708
2012	1	0	0.0149701	0.0530757
2013	1	0	0.0235726	0.0395495
2014	1	0	0.00894972	0.0442222
2015	1	0	0	0.0295265
2016	1	0	0	0.0133416
2017	1	0	0	0

## Sheet: Figure 2
year	species	catch
2010	bigeye_tuna	137089
2011	bigeye_tuna	156171
2012	bigeye_tuna	159787
2013	bigeye_tuna	192814
2014	bigeye_tuna	216897
2015	bigeye_tuna	231288
2016	bigeye_tuna	202454
2017	bigeye_tuna	223430
2010	other_tuna	53244
2011	other_tuna	91879
2012	other_tuna	93946
2013	other_tuna	66516
2014	other_tuna	50458
2015	other_tuna	65349
2016	other_tuna	78348
2017	other_tuna	110419
2010	swordfish	19703
2011	swordfish	19311
2012	swordfish	17686
2013	swordfish	14989
2014	swordfish	20012
2015	swordfish	20366
2016	swordfish	13925
2017	swordfish	18847

## Sheet: Figure 3
year	species	catch	hooks	sets	trips
2010	bigeye_tuna	137089	39001014	17903	1313
2011	bigeye_tuna	156171	42209070	18623	1388
2012	bigeye_tuna	159787	45419015	19424	1437
2013	bigeye_tuna	192814	47979451	19734	1441
2014	bigeye_tuna	216897	47130556	19115	1431
2015	bigeye_tuna	231288	48901135	19648	1520
2016	bigeye_tuna	202454	48119566	18658	1394
2017	bigeye_tuna	223430	54040310	20437	1563
2010	other_tuna	53244	39001014	17903	1313
2011	other_tuna	91879	42209070	18623	1388
2012	other_tuna	93946	45419015	19424	1437
2013	other_tuna	66516	47979451	19734	1441
2014	other_tuna	50458	47130556	19115	1431
2015	other_tuna	65349	48901135	19648	1520
2016	other_tuna	78348	48119566	18658	1394
2017	other_tuna	110419	54040310	20437	1563
2010	swordfish	19703	39001014	17903	1313
2011	swordfish	19311	42209070	18623	1388
2012	swordfish	17686	45419015	19424	1437
2013	swordfish	14989	47979451	19734	1441
2014	swordfish	20012	47130556	19115	1431
2015	swordfish	20366	48901135	19648	1520
2016	swordfish	13925	48119566	18658	1394
2017	swordfish	18847	54040310	20437	1563

## Sheet: Figure 4
date	catch_tripN	catch_setN	catch_hooksN	catch_kmN	PMNM_line	pre_line	PRI_line	samoa.PMNM_line	sword.PRI_line
2010-01-15	-0.623822	-0.611381	-0.422408	-0.00370565	1.63694	1.32516e-16	0.836873	0.693728	0.765484
2010-02-15	-0.534261	-0.0328381	0.379219	-0.198932	1.63694	1.32516e-16	0.836873	0.693728	0.765484
2010-03-15	-0.0936498	-0.662939	-0.517051	-0.740235	1.63694	1.32516e-16	0.836873	0.693728	0.765484
2010-04-15	1.0928	1.80141	1.71694	-0.17486	1.63694	1.32516e-16	0.836873	0.693728	0.765484
2010-05-15	-1.12	-1.32009	-1.43767	-1.1982	1.63694	1.32516e-16	0.836873	0.693728	0.765484
2010-06-15	-0.988183	-0.925306	-0.795631	-1.0046	1.63694	1.32516e-16	0.836873	0.693728	0.765484
2010-07-15	-0.504557	-0.980714	-0.882266	-0.988861	1.63694	1.32516e-16	0.836873	0.693728	0.765484
2010-08-15	-0.751711	-0.698015	-0.454712	-0.814503	1.63694	1.32516e-16	0.836873	0.693728	0.765484
2010-09-15	-0.218388	-0.0999491	-0.0541285	-0.774673	1.63694	1.32516e-16	0.836873	0.693728	0.765484
2010-10-15	0.0413642	-0.356281	-0.103835	1.52459	1.63694	1.32516e-16	0.836873	0.693728	0.765484
2010-11-15	0.0927413	0.55576	0.738057	0.0979037	1.63694	1.32516e-16	0.836873	0.693728	0.765484
2010-12-15	-0.0321628	-0.368683	-0.509124	-0.16405	1.63694	1.32516e-16	0.836873	0.693728	0.765484
2011-01-15	1.00958	0.967573	1.21904	0.904184	1.63694	1.32516e-16	0.836873	0.693728	0.765484
2011-02-15	1.48978	1.44108	1.48311	0.863195	1.63694	1.32516e-16	0.836873	0.693728	0.765484
2011-03-15	1.21431	2.33953	2.61815	1.24676	1.63694	1.32516e-16	0.836873	0.693728	0.765484
2011-04-15	-0.0402604	-0.111795	-0.0284846	-0.203161	1.63694	1.32516e-16	0.836873	0.693728	0.765484
2011-05-15	-0.432828	-0.0137951	-0.134971	-0.559286	1.63694	1.32516e-16	0.836873	0.693728	0.765484
2011-06-15	-1.21068	-1.15933	-1.15454	-0.947867	1.63694	1.32516e-16	0.836873	0.693728	0.765484
2011-07-15	-0.916959	-0.803258	-0.785099	-0.960975	1.63694	1.32516e-16	0.836873	0.693728	0.765484
2011-08-15	-0.676122	-0.770011	-0.776691	-1.06818	1.63694	1.32516e-16	0.836873	0.693728	0.765484
2011-09-15	-0.473789	-0.531775	-0.653508	-0.413531	1.63694	1.32516e-16	0.836873	0.693728	0.765484
2011-10-15	-0.442497	-0.64132	-0.462027	1.27391	1.63694	1.32516e-16	0.836873	0.693728	0.765484
2011-11-15	0.0905906	-0.405783	-0.487237	0.644988	1.63694	1.32516e-16	0.836873	0.693728	0.765484
2011-12-15	1.29016	0.749635	1.29763	1.74281	1.63694	1.32516e-16	0.836873	0.693728	0.765484
2012-01-15	-0.628426	-0.00202529	0.0678407	0.305235	1.63694	1.32516e-16	0.836873	0.693728	0.765484
2012-02-15	0.4709	1.01689	1.22177	0.590899	1.63694	1.32516e-16	0.836873	0.693728	0.765484
2012-03-15	-1.02561	-0.816318	-0.842404	-1.14318	1.63694	1.32516e-16	0.836873	0.693728	0.765484
2012-04-15	-0.633109	-0.718204	-0.533408	-0.499871	1.63694	1.32516e-16	0.836873	0.693728	0.765484
2012-05-15	-0.888745	-0.872566	-0.859108	-0.912795	1.63694	1.32516e-16	0.836873	0.693728	0.765484
2012-06-15	-0.310509	-0.747282	-0.806049	-0.557503	1.63694	1.32516e-16	0.836873	0.693728	0.765484
2012-07-15	0.0434552	0.352766	0.252733	-0.237781	1.63694	1.32516e-16	0.836873	0.693728	0.765484
2012-08-15	-1.50234	-1.1018	-1.3195	-1.49024	1.63694	1.32516e-16	0.836873	0.693728	0.765484
2012-09-15	-0.624927	-0.840015	-0.696097	-0.345408	1.63694	1.32516e-16	0.836873	0.693728	0.765484
2012-10-15	-0.00590885	-0.414243	-0.346199	0.704891	1.63694	1.32516e-16	0.836873	0.693728	0.765484
2012-11-15	1.12721	0.45339	0.227593	2.27993	1.63694	1.32516e-16	0.836873	0.693728	0.765484
2012-12-15	0.147532	0.256932	0.124742	0.801578	1.63694	1.32516e-16	0.836873	0.693728	0.765484
2013-01-15	0.380931	0.215304	0.244651	0.478602	1.63694	1.32516e-16	0.836873	0.693728	0.765484
2013-02-15	0.0819879	0.265769	0.580064	0.982444	1.63694	1.32516e-16	0.836873	0.693728	0.765484
2013-03-15	-1.25143	-0.303396	-0.0641305	-1.14296	1.63694	1.32516e-16	0.836873	0.693728	0.765484
2013-04-15	-1.36613	-1.20576	-1.40436	-1.30409	1.63694	1.32516e-16	0.836873	0.693728	0.765484
2013-05-15	-1.09443	-1.33864	-1.42525	-0.852206	1.63694	1.32516e-16	0.836873	0.693728	0.765484
2013-06-15	-0.135127	-0.780362	-0.810576	-0.345353	1.63694	1.32516e-16	0.836873	0.693728	0.765484
2013-07-15	-0.0538951	-0.181845	-0.216147	-0.623138	1.63694	1.32516e-16	0.836873	0.693728	0.765484
2013-08-15	-0.257669	-0.68476	-0.738335	-0.772948	1.63694	1.32516e-16	0.836873	0.693728	0.765484
2013-09-15	2.55935	1.90464	1.56979	0.745618	1.63694	1.32516e-16	0.836873	0.693728	0.765484
2013-10-15	0.92473	1.56783	1.24747	1.77773	1.63694	1.32516e-16	0.836873	0.693728	0.765484
2013-11-15	1.5025	1.34654	1.32925	2.04448	1.63694	1.32516e-16	0.836873	0.693728	0.765484
2013-12-15	1.71854	2.04292	1.98846	1.38603	1.63694	1.32516e-16	0.836873	0.693728	0.765484
2014-01-15	1.25467	0.98219	0.778613	1.48157	1.63694	1.32516e-16	0.836873	0.693728	0.765484
2014-02-15	0.70138	1.04944	1.00219	0.842001	1.63694	1.32516e-16	0.836873	0.693728	0.765484
2014-03-15	-1.77045	-1.04708	-1.09704	-1.5191	1.63694	1.32516e-16	0.836873	0.693728	0.765484
2014-04-15	-0.568175	-0.912722	-1.23636	-0.642798	1.63694	1.32516e-16	0.836873	0.693728	0.765484
2014-05-15	-0.975821	-0.675029	-0.90582	-1.01244	1.63694	1.32516e-16	0.836873	0.693728	0.765484
2014-06-15	0.100236	0.0373012	-0.232306	-0.356957	1.63694	1.32516e-16	0.836873	0.693728	0.765484
2014-07-15	0.945122	-0.0879026	-0.0930004	-0.565729	1.63694	1.32516e-16	0.836873	0.693728	0.765484
2014-08-15	2.93455	1.64273	1.28611	1.20319	1.63694	1.32516e-16	0.836873	0.693728	0.765484
2014-09-15	0.938118	2.23357	1.91204	0.617572	1.63694	1.32516e-16	0.836873	0.693728	0.765484
2014-10-15	1.3354	1.09795	0.978734	0.637339	1.63694	1.32516e-16	0.836873	0.693728	0.765484
2014-11-15	1.52379	1.49295	1.46892	2.32112	1.63694	1.32516e-16	0.836873	0.693728	0.765484
2014-12-15	1.0449	1.21753	1.06864	2.68311	1.63694	1.32516e-16	0.836873	0.693728	0.765484
2015-01-15	1.12902	1.42308	1.56447	1.74845	1.63694	1.32516e-16	0.836873	0.693728	0.765484
2015-02-15	1.17435	1.22831	0.879582	1.68415	1.63694	1.32516e-16	0.836873	0.693728	0.765484
2015-03-15	0.384736	1.76214	1.4246	0.00803586	1.63694	1.32516e-16	0.836873	0.693728	0.765484
2015-04-15	-0.384367	-0.205614	-0.193474	0.0110211	1.63694	1.32516e-16	0.836873	0.693728	0.765484
2015-05-15	0.801171	0.156279	-0.201344	0.73507	1.63694	1.32516e-16	0.836873	0.693728	0.765484
2015-06-15	0.516797	1.15374	0.700034	0.0123186	1.63694	1.32516e-16	0.836873	0.693728	0.765484
2015-07-15	0.714898	1.49438	1.24677	-0.508037	1.63694	1.32516e-16	0.836873	0.693728	0.765484
2015-08-15	0.55709	1.44205	0.92266	-0.653962	1.63694	1.32516e-16	0.836873	0.693728	0.765484
2015-09-15	0.0615566	0.0366735	-0.0597991	-0.743775	1.63694	1.32516e-16	0.836873	0.693728	0.765484
2015-10-15	1.65966	1.3684	0.991293	1.91516	1.63694	1.32516e-16	0.836873	0.693728	0.765484
2015-11-15	1.61062	1.1917	1.04218	2.59778	1.63694	1.32516e-16	0.836873	0.693728	0.765484
2015-12-15	1.07032	1.42788	1.31014	2.3744	1.63694	1.32516e-16	0.836873	0.693728	0.765484
2016-01-15	1.32789	1.29897	1.20207	1.52398	1.63694	1.32516e-16	0.836873	0.693728	0.765484
2016-02-15	1.79774	2.46718	2.18856	1.70717	1.63694	1.32516e-16	0.836873	0.693728	0.765484
2016-03-15	0.211796	1.319	1.10874	0.0615099	1.63694	1.32516e-16	0.836873	0.693728	0.765484
2016-04-15	0.218197	0.321005	0.190916	-0.10124	1.63694	1.32516e-16	0.836873	0.693728	0.765484
2016-05-15	0.293144	-0.00276063	-0.191706	0.153411	1.63694	1.32516e-16	0.836873	0.693728	0.765484
2016-06-15	0.333225	0.598156	0.0624398	0.0677487	1.63694	1.32516e-16	0.836873	0.693728	0.765484
2016-07-15	0.171323	0.918286	0.467412	-0.509672	1.63694	1.32516e-16	0.836873	0.693728	0.765484
2016-08-15	0.613202	0.285355	0.0806469	-0.644385	1.63694	1.32516e-16	0.836873	0.693728	0.765484
2016-09-15	0.698154	0.888025	0.708474	0.0988816	1.63694	1.32516e-16	0.836873	0.693728	0.765484
2016-10-15	1.89572	1.65843	1.18134	1.0956	1.63694	1.32516e-16	0.836873	0.693728	0.765484
2016-11-15	2.68523	1.31015	1.00209	2.58917	1.63694	1.32516e-16	0.836873	0.693728	0.765484
2016-12-15	3.6912	3.90801	3.63335	3.56661	1.63694	1.32516e-16	0.836873	0.693728	0.765484
2017-01-15	2.67712	3.84807	3.51442	4.3794	1.63694	1.32516e-16	0.836873	0.693728	0.765484
2017-02-15	3.60568	3.77495	3.62226	3.90488	1.63694	1.32516e-16	0.836873	0.693728	0.765484
2017-03-15	0.0572951	1.05617	0.498193	0.0104967	1.63694	1.32516e-16	0.836873	0.693728	0.765484
2017-04-15	0.5961	0.498904	0.150839	-0.0924711	1.63694	1.32516e-16	0.836873	0.693728	0.765484
2017-05-15	0.824736	1.18023	0.63366	0.459099	1.63694	1.32516e-16	0.836873	0.693728	0.765484
2017-06-15	0.518394	1.18875	0.636507	0.0370601	1.63694	1.32516e-16	0.836873	0.693728	0.765484
2017-07-15	0.18608	0.164238	-0.268691	0.673699	1.63694	1.32516e-16	0.836873	0.693728	0.765484
2017-08-15	0.414051	1.01483	0.62896	0.0434374	1.63694	1.32516e-16	0.836873	0.693728	0.765484
2017-09-15	1.60982	1.76634	1.39133	0.224294	1.63694	1.32516e-16	0.836873	0.693728	0.765484
2017-10-15	2.06546	2.85719	2.06748	2.14035	1.63694	1.32516e-16	0.836873	0.693728	0.765484
2017-11-15	2.24963	2.15326	1.56526	3.10559	1.63694	1.32516e-16	0.836873	0.693728	0.765484
2017-12-15	0.798033	3.56366	3.10059	3.0579	1.63694	1.32516e-16	0.836873	0.693728	0.765484
